# Supplementary material for: Arabidopsis Protein Phosphatase PIA1 Impairs Plant Drought Tolerance by Serving as a Common Negative Regulator in ABA Signaling Pathway
Source: Plants (Basel). 2023 Jul 21;12(14):2716. doi: 10.3390/plants12142716 (PMC10384177; doi:10.3390/plants12142716)
Supplement: Supplementary file 1 [file plants-12-02716-s001.zip]

Archive with 1 entries (1 files):
- plants-2359137-supplementary.pdf
